# Supplementary material for: Aryl Hydrocarbon Receptor Promotes Cell Growth, Stemness Like Characteristics, and Metastasis in Human Ovarian Cancer via Activation of PI3K/Akt, β-Catenin, and Epithelial to Mesenchymal Transition Pathways
Source: Int J Mol Sci. 2022 Jun 7;23(12):6395. doi: 10.3390/ijms23126395 (PMC9223661; doi:10.3390/ijms23126395)
Supplement: Supplementary file 1 [file ijms-23-06395-s001.zip]

Archive with 1 entries (1 files):
- ijms-1718256-supplementary.pdf
